# Supplementary material for: Dual targeting of HER2-positive breast cancer with trastuzumab emtansine and pertuzumab: understanding clinical trial results
Source: Oncotarget. 2018 Aug 7;9(61):31915–9. doi: 10.18632/oncotarget.25739 (PMC6112749; doi:10.18632/oncotarget.25739)
Supplement: Supplementary file 2 [file oncotarget-09-31915-s002.xls]

## Sheet: Hoja1
	Supplementary Table 1
	Study name and authors	Study phase	Inclusion criteria	Objectives	Results	Toxicity	Biomarkers	Activity based on expression of the Biomarker
	First report of eribulin in combination with pertuzumab and trastuzumab for advanced HER2-positive breast cancer . Araki K, Fukada I, Yanagi H, Kobayashi K, Shibayama T, Horii R, Takahashi S, Akiyama F, Ohno S, Ito Y. Breast. 2017 Oct;35:78-84. doi: 10.1016/j.breast.2017.06.015. Epub 2017 Jun 27.	II	Patients with HER2-positive ABC who had previously received taxanes and trastuzumab	Investigate eribulin in combination with pertuzumab and trastuzumab	A total of 30 patients (median age, 58 years; range, 31-76) were enrolled, with a median number of previous chemotherapy regimens of 3.5 (range: 1-9) in the metastatic setting. ORR was 34.8% (95% CI: 16.4-57.3, n = 23), and median PFS was 42.6 weeks (95% CI: 20.3-51.9, n = 30). Clinical benefit rate was 60.9% (95% CI: 16.4-57.3).	SAEs occurred in 2 patients (6.6%) and consisted of death of unknown cause and erector spinae myositis in a patient with a history of spinal canal stenosis. The most common hematological AEs were leukopenia in 93.3% of patients, neutropenia in 90.0%, anemia in 73.3%, and lymphocytopenia in 46.7%. The most common nonhematological AEs were rash in 80%, mucosal inflammation in 73.3%, palmar-plantar …	No indicated	No indicated
	Safety and efficacy of vinorelbine in combination with pertuzumab and trastuzumab for first-line treatment of patients with HER2-positive locally advanced or metastatic breast cancer: VELVET Cohort 1 final results. Perez EA, López-Vega JM, Petit T, Zamagni C, Easton V, Kamber J, Restuccia E, Andersson M. Breast Cancer Res. 2016 Dec 13;18(1):126.	II	Patients with HER2-positive locally advanced (not amenable to curative resection) or metastatic breast cancer who had not received chemotherapy or biological therapy	Evaluate efficacy and safety of vinorelbine in combination with pertuzumab and trastuzumab for first-line treatment	Cohort 1 enrolled 106 patients. Investigator-assessed ORR was 74.2% (95% CI 63.8-82.9) in intent-to-treat patients with measurable disease (89/106 [84.0%]). Median PFS was 14.3 months (95% CI 11.2-17.5) in the intent-to-treat population	Diarrhea (61/106 patients [57.5%]) and neutropenia (54/106 [50.9%]) were the most common adverse events (AEs); neutropenia (33/106 [31.1%]) and leukopenia (14/106 [13.2%]) were the most common grade ≥3 AEs. Serious AEs were reported in 32/106 (30.2%) patients. AEs led to study drug discontinuation in 36/106 patients (34.0%). Eighteen of 106 patients (17.0%) had AEs suggestive of congestive heart …	No indicated	No indicated
	Weekly paclitaxel with trastuzumab and pertuzumab in patients with HER2-overexpressing metastatic breast cancer: overall survival and updated progression-free survival results from a phase II study. Smyth LM, Iyengar NM, Chen MF, Popper SM, Patil S, Wasserheit-Lieblich C, Argolo DF, Singh JC, Chandarlapaty S, Sugarman SM, Comen EA, Drullinsky PR, Traina TA, Troso-Sandoval T, Baselga J, Norton L, …	II	Patients with HER2-positive metastatic breast cancer who had previously received 0–1 prior treatment.	Establish safety and efficacy of paclitaxel, trastuzumab, and pertuzumab	With a median follow-up of 33 months (3–49 months) in the 67 evaluable patients, 21 (31 %) deaths had occurred. All deaths were attributable to progression of disease. Median OS was 44 months (95 % CI 37.5–NR) overall and 44 months (95 % CI 38.3–NR) and 37.5 months (95 % CI 30.3–NR) for patients with 0 and 1 prior metastatic treatment, respectively. Median PFS was 21.4 months (95 % CI 14.1–NR) ov…	Serious adverse events were reported in 14 (21 %) of 67 patients who received pertuzumab, trastuzumab, and paclitaxel as follows: 3-G3 cellulitis, 3-symptomatic brain metastases requiring hospital admission (1-G4 cerebral edema, 1-G1 seizure, and 1-G1 headache), 1-G4 hypomagnesemia, 1-G4 hypersensitivity reaction to paclitaxel, 1-G4 AST/ALT elevation secondary to choledocholithiasis, 1-G3 diarrhe…	Troponin, brain natriuretic peptide, and neuregulin-β	No significant changes support the cardiac safety
	Trastuzumab emtansine (T-DM1) plus docetaxel with or without pertuzumab in patients with HER2-positive locally advanced or metastatic breast cancer: results from a phase Ib/IIa study. Martin M, Fumoleau P, Dewar JA, Albanell J, Limentani SA, Campone M, Chang JC, Patre M, Strasak A, de Haas SL, Xu J, Garcia-Saenz JA. Ann Oncol. 2016 Jul;27(7):1249-56.	Ib/IIa	Patients with HER2-positive locally advanced (not amenable to curative resection) or metastatic breast cancer	Assess the feasibility of T-DM1 + docetaxel in patients with human epidermal growth factor receptor 2 (HER2)-positive metastatic breast cancer (MBC) and T-DM1 + docetaxel ± pertuzumab in patients with HER2-positive locally advanced breast cancer (LABC).	Neutropenia was the most common grade 3-4 adverse event (AE; MBC, 72% and LABC, 29%). In total, 48% (12/25) of MBC patients and 47% (34/73) of LABC patients experienced AEs requiring dose modification. T-DM1 combined with docetaxel ± pertuzumab appeared efficacious in MBC or LABC; however, nearly half of patients experienced AEs requiring dose reductions with these T-DM1 combinations.	No indicated	No indicated	No indicated
	Phase 1b/2a study of trastuzumab emtansine (T-DM1), paclitaxel, and pertuzumab in HER2-positive metastatic breast cancer. Krop IE, Modi S, LoRusso PM, Pegram M, Guardino E, Althaus B, Lu D, Strasak A, Elias A. Breast Cancer Res. 2016 Mar 15;18(1):34. doi: 10.1186/s13058-016-0691-7.	Ib/IIa	HER2-positive locally advanced breast cancer (LABC) or MBC.	Investigate the feasibility of combination treatment with T-DM1 + paclitaxel ± pertuzumab	In phase 1b, 55 of 60 patients had measurable disease. The ORR was 54.5 % (95 % CI 40.6–68.0), and the CBR was 66.7 % (95 % CI 53.5–78.3) Among the 42 phase 2a patients with measurable disease, the objective response rate (ORR) was 50.0 % (95 % confidence interval (CI) 34.6-65.4); the clinical benefit rate (CBR) was 56.8 % (95 % CI 41.6-71.0). No pharmacokinetic interactions were observed between…	Common all-grade adverse events (AEs) were peripheral neuropathy (90.9 %) and fatigue (79.5 %). A total of 77.3 % experienced grade ≥3 AEs, most commonly neutropenia (25.0 %) and peripheral neuropathy (18.2 %).	HER2 mRNA	No differences
	Phase II study of paclitaxel given once per week along with trastuzumab and pertuzumab in patients with human epidermal growth factor receptor 2-positive metastatic breast cancer. Dang C, Iyengar N, Datko F, D'Andrea G, Theodoulou M, Dickler M, Goldfarb S, Lake D, Fasano J, Fornier M, Gilewski T, Modi S, Gajria D, Moynahan ME, Hamilton N, Patil S, Jochelson M, Norton L, Baselga J, Hudis C. J Clin…	II	Patients with HER2-positive metastatic breast cancer with zero to one prior therapy were enrolled	Evaluate the efficacy and safety of pertuzumab and trastuzumab with paclitaxel given once per week	Enrolled 69 patients: 51 (74%) and 18 (26%) treated in first- and second-line metastatic settings, respectively. At a median follow-up of 21 months (range, 3 to 38 months), 6-month PFS was 86% (95% CI, 75% to 92%). The median PFS was 19.5 months (95% CI, 14 to 26 months) overall. PFS was 24.2 months (95% CI, 14 months to not reached [NR]) and 16.4 months (95% CI, 8.5 months to NR) for those witho…	There was no febrile neutropenia or symptomatic left ventricular systolic dysfunction Grade 3 or higher adverse events included fatigue (four patients [6%]), diarrhea (two [3%]), sensory neuropathy (two [3%]), palmar-plantar erythrodysesthesia (two [3%]), AST elevation (two [3%]), ALT elevation (two [3%]), nausea (one [1.5%]), and dry skin (one [1.5%]).	Troponin, brain natriuretic peptide, and neuregulin-β	No indicated
	Phase IIa trial of trastuzumab emtansine with pertuzumab for patients with human epidermal growth factor receptor 2-positive, locally advanced, or metastatic breast cancer. Miller KD, Diéras V, Harbeck N, Andre F, Mahtani RL, Gianni L, Albain KS, Crivellari D, Fang L, Michelson G, de Haas SL, Burris HA.	IIa	Patients with HER2-positive locally advanced (not amenable to curative resection) or metastatic breast cancer	Characterized the safety and efficacy of two HER2-targeted agents, trastuzumab emtansine (T-DM1) and pertuzumab,	The ORR was 41% overall, 33% in patients with advanced MBC, and 57% in first-line patients. Median progression-free survival was 6.6, 5.5, and 7.7 months, respectively.	The most common adverse events were fatigue (61%), nausea (50%), and diarrhea (39%). The most frequent grade ≥ 3 adverse events were thrombocytopenia (13%), fatigue (11%), and liver enzyme elevations (increased ALT: 9%; increased AST: 9%). One patient had left ventricular ejection fraction of less than 40% after study drug discontinuation.	mRNA levels of HER3, amphiregulin, and betacellulin phosphoinositide 3-kinase (PI3K) mutation and PTEN	Patients with above-median tumor HER2 mRNA levels had a numerically higher ORR than patients with below-median levels (44% v 33%, respectively).
	Dual targeting of HER2-positive cancer with trastuzumab emtansine and pertuzumab: critical role for neuregulin blockade in antitumor response to combination therapy. Phillips GD, Fields CT, Li G, Dowbenko D, Schaefer G, Miller K, Andre F, Burris HA 3rd, Albain KS, Harbeck N, Dieras V, Crivellari D, Fang L, Guardino E, Olsen SR, Crocker LM, Sliwkowski MX. Clin Cancer Res. 2014 Jan 15;20(2):456-68.	Ib/II	Patients with HER2-positive locally advanced or MBC who had been previously treated with a HER2-directed therapy	Investigate the safety and efficacy of T-DM1 combined with pertuzumab	In patients with mBC previously treated with trastuzumab, lapatinib, and chemotherapy, T-DM1 could be dosed at the maximum tolerated dose with standard dose pertuzumab.	In phase Ib the majority of adverse events were grade 1 and 2 (fatigue, thrombocytopenia, and increased serum transaminases). Phase II data were not informed.	No indicated	No indicated
	Pertuzumab monotherapy after trastuzumab-based treatment and subsequent reintroduction of trastuzumab: activity and tolerability in patients with advanced human epidermal growth factor receptor 2-positive breast cancer. HA. J Clin Oncol. 2014 May 10;32(14):1437-44.	II	Patients with HER2-positive MBC that had progressed during prior trastuzumab-based therapy	Investigate the activity of combination therapy with pertuzumab and trastuzumab	All 29 patients enrolled for pertuzumab monotherapy experienced disease progression. The objective response rate (ORR) and CBR were 3.4% and 10.3%, respectively, during pertuzumab monotherapy. With the addition of trastuzumab, the ORR and CBR were 17.6% and 41.2%, respectively. Progression-free survival was longer with combination therapy than pertuzumab monotherapy (17.4 vs 7.1 weeks, respective…	Serious AEs being experienced by only one patient. 27 patients (93%) on pertuzumab monotherapy experienced at least one AE. The most common were diarrhea and nausea, which were manageable and usually resolved without sequelae; however, these AEs were mainly grade 1 or 2 (Table 2). 15 patients (88%) on combination therapy experienced at least one AE, but all AEs except 6 were grade 1 or 2.	No indicated	No indicated
	Open-label, phase II, multicenter, randomized study of the efficacy and safety of two dose levels of Pertuzumab, a human epidermal growth factor receptor 2 dimerization inhibitor, in patients with human epidermal growth factor receptor 2-negative metastatic breast cancer. Gianni L, Lladó A, Bianchi G, Cortes J, Kellokumpu-Lehtinen PL, Cameron DA, Miles D, Salvagni S, Wardley A, Goeminne JC, Hersb…	II	Patients with HER2-negative metastatic breast cancer treated with up to two lines of chemotherapy, and had anthracycline-containing therapy either in an adjuvant setting or for metastatic disease. Patients were randomly assigned to receive pertuzumab once every 3 weeks with a loading dose of 840 mg followed thereafter by either 420 mg (arm A) or 1,050 mg (arm B).	Assess the antitumor activity and safety profile of pertuzumab monotherapy	Of 79 patients who were randomly assigned, 78 were included in the intent-to-treat population. In arm A (n = 41), two patients had partial responses, and 18 patients (44%) experienced stable disease (SD) lasting > or = 12 weeks. In arm B (n = 37), SD was observed in 14 patients (38%). Overall, six of 78 patients responded or had SD > or = 6 months.	Both dose levels of pertuzumab were generally well tolerated. Most frequent toxicities in both arms were grade 1 to 2 diarrhea, asthenia, nausea, and vomiting. Decline in left ventricular ejection fraction of > or = 10% and/or to less than 50% was observed in eight patients, with one case of congestive heart failure in arm A.	pHER2, EGFR, HER3, EGF, phosphorylated AKT, PTEN, IGF-1R y TGF-α, amphiregulin, betacellulin, neuregulin 1.	There was no relevant correlation between clinical end points and immunoreactive scores.
	Phase II trial of pertuzumab and trastuzumab in patients with human epidermal growth factor receptor 2-positive metastatic breast cancer that progressed during prior trastuzumab therapy. Baselga J, Gelmon KA, Verma S, Wardley A, Conte P, Miles D, Bianchi G, Cortes J, McNally VA, Ross GA, Fumoleau P, Gianni L. J Clin Oncol. 2010 Mar 1;28(7):1138-44. doi: 10.1200/JCO.2009.24.2024. Epub 2010 Feb 1.	II	Patients with advanced HER2-positive breast cancer in whom disease progression had occurred during prior trastuzumab-based therapy received trastuzumab weekly (4 mg/kg loading dose, then 2 mg/kg every week) or every 3 weeks (8 mg/kg loading dose, then 6 mg/kg every 3 weeks) and pertuzumab every 3 weeks (840 mg loading dose, then 420 mg every 3 weeks)	Assess the efficacy and safety profile of the combination in patients with HER2-positive breast cancer whose disease had progressed during prior trastuzumab-based therapy	All 66 patients were assessable for efficacy and safety. The objective response rate was 24.2%, and the clinical benefit rate was 50%. Five patients (7.6%) experienced a complete response, 11 patients (16.7%) experienced a partial response, and 17 patients (25.8%) experienced stable disease of ≥ 6 months. Median progression-free survival was 5.5 months.	Overall, the combination of pertuzumab and trastuzumab was well tolerated, and adverse events were mild to moderate. Cardiac dysfunction was minimal, and no patients withdrew as a result of cardiac-related adverse events.	No indicated	No indicated
	Phase 1b/2a study of trastuzumab emtansine (T-DM1), paclitaxel, and pertuzumab in HER2-positive metastatic breast cancer. Krop IE, Modi S, LoRusso PM, Pegram M, Guardino E, Althaus B, Lu D, Strasak A, Elias A. Breast Cancer Res. 2016 Mar 15;18(1):34. doi: 10.1186/s13058-016-0691-7.	Ib/IIa	HER2-positive LABC or MBC patients. Phase 1b patients had received prior treatment with trastuzumab in any line, but this was not the only requirement for phase 2a; A cardiac ejection fraction ≥50 % by echocardiogram or multigated acquisition (MUGA) scan, adequate hematologic and end-organ function, and life expectancy ≥90 days as assessed by the investigator were also required.	Evaluate the safety/tolerability of T-DM1 + paclitaxel ± pertuzumab in HER2-positive advanced breast cancer.	The MTD was T-DM1 3.6 mg/kg every three weeks (q3w) or 2.4 mg/kg weekly + paclitaxel 80 mg/m2 weekly ± pertuzumab 840 mg loading dose followed by 420 mg q3w. Phase 2a patients had received a median of 5.0 (range: 0-10) prior therapies for advanced cancer. In phase 2a, 51.2 % received ≥12 paclitaxel doses within 15 weeks, and 14.0 % received 12 paclitaxel doses by week 12. Among the 42 phase 2a pa…	Common all-grade adverse events (AEs) were peripheral neuropathy (90.9 %) and fatigue (79.5 %). A total of 77.3 % experienced grade ≥3 AEs, most commonly neutropenia (25.0 %) and peripheral neuropathy (18.2 %).	No indicated	No indicated
	LABC or ABC: advanced breast cancer
	G= GRADE
	MBC= metastatic breast cancer
